# Supplementary material for: The Inhibition of Zinc Excitotoxicity and AMPK Phosphorylation by a Novel Zinc Chelator, 2G11, Ameliorates Neuronal Death Induced by Global Cerebral Ischemia
Source: Antioxidants (Basel). 2022 Nov 5;11(11):2192. doi: 10.3390/antiox11112192 (PMC9686920; doi:10.3390/antiox11112192)
Supplement: Supplementary file 1 [file antioxidants-11-02192-s001.zip]

Archive with 1 entries (1 files):
- antioxidants-1959523-supplementary.pdf
